# Supplementary material for: Transitions between asynchronous and synchronous states: a theory of correlations in small neural circuits
Source: J Comput Neurosci. 2017 Nov 10;44(1):25–43. doi: 10.1007/s10827-017-0667-3 (PMC5770155; doi:10.1007/s10827-017-0667-3)
Supplement: Supplementary file 2 — (PY 7.28 KB) [file 10827_2017_667_MOESM2_ESM.py]

######################################################################################################################################################################
#                                                                                                                                                                    #
#                                                                                                                                                                    #
#    THIS CODE COMPARES THE FUNDAMENTAL MATRIX CALCULATED BY THE WHOLE NXN JACOBIAN MATRIX OF THE NETWORK, AND THAT CALCULATED BY THE pXp REDUCED JACOBIAN MATRIX    #
#                                                                                                                                                                    #
#                                                                                                                                                                    #
######################################################################################################################################################################


import numpy as np
from scipy import optimize, linalg
import warnings


######################################################################################################################################################################
##############################################################                                         ###############################################################
##############################################################  RANDOMLY GENERATED NETWORK PARAMETERS  ###############################################################
##############################################################                                         ###############################################################
######################################################################################################################################################################


p = 3                                                               # Number of populations.
population_sizes = np.random.random_integers(2, 4, p)               # Size of the populations, i.e. the number of neurons in each population.
tau = np.random.uniform(1, 3, p)                                    # Membrane time constants.
nu_max = np.random.uniform(1, 3, p)                                 # Maximum firing rates of the activation functions.
Lambda = np.random.uniform(1, 2, p)                                 # Slopes of the activation functions.
V_T = np.random.uniform(-2, 2, p)                                   # Threshold potentials of the activation functions.
I = np.random.uniform(-3, 3, p)                                     # External input currents.
population_type = np.random.choice([-1,1], p)                       # Types of neurons: -1 = Inhibitory, 1 = Excitatory.
synaptic_weights = np.random.uniform(1, 10, (p,p))*population_type  # Synaptic weights between and within the neural populations.


######################################################################################################################################################################


N = np.sum(population_sizes)     # Total size of the network.


warnings.filterwarnings('ignore')


def S(V):                        # Algebraic activation function.
    return 0.5*nu_max*(1 + 0.5*Lambda*(V - V_T)/np.sqrt(1. + pow(Lambda*(V - V_T)/2., 2)))


def der_S(V):                    # Derivative of the algebraic activation function.
    return 0.25*nu_max*Lambda/pow(1 + pow(Lambda*(V - V_T)/2., 2), 1.5)


def block_matrix(matrix):        # This function stretches a pXp input matrix along two axes according to the vector population_sizes, and returns a NXN block matrix.
    return np.repeat(np.repeat(matrix, population_sizes, axis=0), population_sizes, axis=1)


def diagonal_matrix(vector):     # This function stretches a 1Xp input vector according to the vector population_sizes, and returns a NXN diagonal matrix.
    return np.diag(np.repeat(vector, population_sizes))


def Jacobian_matrix(x):          # NXN Jacobian matrix of the whole network.
    W = block_matrix(synaptic_weights*der_S(x)/float(N-1))
    np.fill_diagonal(W, 0)
    return -diagonal_matrix(np.divide(1., tau)) + W


def reduced_Jacobian_matrix(x):  # pXp reduced Jacobian matrix.
    W = synaptic_weights*der_S(x)*population_sizes/float(N-1)
    np.fill_diagonal(W, 0)
    return np.diag(-np.divide(1., tau) + np.diag(synaptic_weights)*der_S(x)*(population_sizes - 1)/float(N-1)) + W

                       
def nullclines_system(x):        # System of equations satisfied by the stationary membrane potentials.
    return -np.divide(x, tau) + (np.dot(synaptic_weights, population_sizes*S(x)) - np.diag(synaptic_weights)*S(x))/float(N-1) + I


######################################################################################################################################################################


while(True):

  initial_guess = np.random.uniform(-2, 2, p)
  potentials = optimize.root(nullclines_system, initial_guess, jac = reduced_Jacobian_matrix)  # Stationary membrane potentials (i.e. the solutions of the system (S3) in the Online Resource 1).

  if(potentials.success):

      break


lambda_P = -(np.divide(1., tau) + np.diag(synaptic_weights)*der_S(potentials.x)/float(N-1))    # Eigenvalues \lambda^{\mathcal{P}} (see Eq. (S4) in the Online Resource 1).
lambda_R, P = np.linalg.eig(reduced_Jacobian_matrix(potentials.x))                             # Eigenquantities of the reduced Jacobian matrix.


inv_N = np.divide(1., population_sizes)
inv_N = inv_N[:, np.newaxis]

inv_A = np.linalg.inv(np.transpose(P))*inv_N


Z = sum(np.outer(P[:,i], inv_A[:,i])*np.exp(lambda_R[i]) for i in range(0, p)) - np.diag(np.divide(1., population_sizes)*np.exp(lambda_P))  # Fundamental matrix calculated by the pXp reduced Jacobian matrix (see Eqs. (S24)
exp_matrix_method_1 = block_matrix(Z) + diagonal_matrix(np.exp(lambda_P))                                                                   # and (S27) in the Online Resource 1).

exp_matrix_method_2 = linalg.expm(Jacobian_matrix(potentials.x))   # Fundamental matrix calculated by the whole NXN Jacobian matrix of the newtwork.

distance = np.sum(abs(exp_matrix_method_1 - exp_matrix_method_2))  # Distance between the two matrices. A small distance means that the two methods provide identical results, apart from numerical approximation errors.


######################################################################################################################################################################


print "Number of Populations = " + str(p)
print "\nPopulation Sizes = " + str(population_sizes)
print "\ntau = " + str(tau)
print "\nnu_max = " + str(nu_max)
print "\nLambda =" + str(Lambda)
print "\nV_T = " + str(V_T)
print "\nI = " + str(I)
print "\nSynaptic Weights = \n" + str(synaptic_weights)
print "\nMembrane Potentials = " + str(potentials.x)
print "\n-----------------------------------------------------"
print "\nDistance = " + str(distance)
print "\n-----------------------------------------------------"

raw_input("\nPress ENTER to Exit.")
quit()
