# Supplementary material for: Transitions between asynchronous and synchronous states: a theory of correlations in small neural circuits
Source: J Comput Neurosci. 2017 Nov 10;44(1):25–43. doi: 10.1007/s10827-017-0667-3 (PMC5770155; doi:10.1007/s10827-017-0667-3)
Supplement: Supplementary file 3 — (PY 24.3 KB) [file 10827_2017_667_MOESM3_ESM.py]

######################################################################################################################################################################
#                                                                                                                                                                    #
#                                                                                                                                                                    #
#           THIS CODE COMPARES THE ANALYTICAL STANDARD DEVIATIONS AND CROSS-CORRELATIONS (SEE EQS. (11)-(13) IN THE MAIN TEXT) WITH THE SAME QUANTITIES              #
#           CALCULATED NUMERICALLY THROUGH THE TECHNIQUES DESCRIBED IN SUBSEC. (2.3). IN PARTICULAR, HERE WE FOCUS ON THE CASE OF A NETWORK COMPOSED OF              #
#        TWO NEURAL POPULATIONS (ONE EXCITATORY AND ONE INHIBITORY), WHICH IS SET NEAR A SADDLE-NODE BIFURCATION (COMPARE WITH FIG. (3) IN THE MAIN TEXT).           #
#                                                                                                                                                                    #
#                                                                                                                                                                    #
######################################################################################################################################################################


import numpy as np
import cmath as cmm
from scipy import optimize
import matplotlib.pyplot as plt
import sys


######################################################################################################################################################################
########################################################################                      ########################################################################
########################################################################  NETWORK PARAMETERS  ########################################################################
########################################################################                      ########################################################################
######################################################################################################################################################################


N_E = 8                     # Size of the excitatory
N_I = 2                     # and inhibitory population.


R = 2000                    # Number of Monte Carlo repetitions for the numerical calculation of the correlation structure.
                            # Typically, R should be >= 2,000 for high-precision numerical results.

t_i = 0.0                   # Initial
t_f = 30.0                  # and final time instants of the numerical integration.
delta_t = 0.1               # Integration time step of the Euler-Maruyama scheme.


I_E_min = 11.8601           # Range of the stimulus to the excitatory population
I_E_max = 14.0              # in the codimension one bifurcation diagram. In this case, I_E_min corresponds to a saddle-node bifurcation.
I_I = -35.                  # Stimulus to the inhibitory population.


n_I_analytical = 1000       # Resolution of the I_E axis in the analytical
n_I_numerical = 20          # and numerical calculation of the correlation structure.


sigmaB_E = 0.0001           # Noise intensity.
sigmaB_I = 0.0001
CB_EE = 0.6                 # Cross-correlation parameters of the noise sources, see Eq. (4) in the main text.
CB_II = 0.5
CB_EI = 0.4                 # (Note that CB_IE = CB_EI)


tau_E = 1                   # Membrane time constants.
tau_I = 1
nu_max_E = 1                # Maximun firing rates.
nu_max_I = 1
Lambda_E = 2                # Slope parameters of the activation functions.
Lambda_I = 2
V_T_E = 2                   # Firing thresholds.
V_T_I = 2


J_EE = 10                   # Strength of the synaptic connections.
J_EI = -70
J_IE = 70
J_II = -34


tolerance = 0.001           # Maximum acceptable error in the numerical approximation of the stationary membrane potentials.


######################################################################################################################################################################
########################################################################                      ########################################################################
########################################################################      FUNCTIONS       ########################################################################
########################################################################                      ########################################################################
######################################################################################################################################################################


def A_E(V):                 # Activation functions.
    return 0.5*nu_max_E*(1. + 0.5*Lambda_E*(V - V_T_E)/np.sqrt(1. + pow(Lambda_E*(V - V_T_E)/2., 2)))


def A_I(V):
    return 0.5*nu_max_I*(1. + 0.5*Lambda_I*(V - V_T_I)/np.sqrt(1. + pow(Lambda_I*(V - V_T_I)/2., 2)))


def der_A_E(V):             # Derivatives of the activation functions.
    return 0.25*nu_max_E*Lambda_E/pow(1. + pow(Lambda_E*(V - V_T_E)/2., 2), 1.5)


def der_A_I(V):
    return 0.25*nu_max_I*Lambda_I/pow(1. + pow(Lambda_I*(V - V_T_I)/2., 2), 1.5)


def Reduced_Jacobian_Matrix(x):
    return np.array([[- 1/float(tau_E) + ((N_E-1)/float(N-1))*J_EE*der_A_E(x[0]), (N_I/float(N-1))*J_EI*der_A_I(x[1])],
                    [(N_E/float(N-1))*J_IE*der_A_E(x[0]), - 1/float(tau_I) + ((N_I-1)/float(N-1))*J_II*der_A_I(x[1])]])
                     
def f(x):
    return [- x[0]/float(tau_E) + ((N_E-1)/float(N-1))*J_EE*A_E(x[0]) + (N_I/float(N-1))*J_EI*A_I(x[1]) + I_E, - x[1]/float(tau_I) + (N_E/float(N-1))*J_IE*A_E(x[0]) +((N_I-1)/float(N-1))*J_II*A_I(x[1]) + I_I]


######################################################################################################################################################################
####################################################################                              ####################################################################
####################################################################    SYNAPTIC CONNECTIVITY     ####################################################################
####################################################################           MATRIX             ####################################################################
####################################################################                              ####################################################################
######################################################################################################################################################################


N = N_E + N_I               # Network size.


Syn_Matrix = np.zeros((N, N), dtype=float)     # Synaptic connectivity matrix of the network, see Eq. (3) in the main text.


Syn_Matrix[0:N_E, 0:N_E] = J_EE*(np.ones((N_E, N_E), dtype=float) - np.identity(N_E))
Syn_Matrix[0:N_E, N_E:N] = J_EI*np.ones((N_E, N_I), dtype=float)
Syn_Matrix[N_E:N, 0:N_E] = J_IE*np.ones((N_I, N_E), dtype=float)
Syn_Matrix[N_E:N, N_E:N] = J_II*(np.ones((N_I, N_I), dtype=float) - np.identity(N_I))


######################################################################################################################################################################
####################################################################                              ####################################################################
####################################################################      COVARIANCE MATRIX       ####################################################################
####################################################################        OF THE NOISE          ####################################################################
####################################################################                              ####################################################################
######################################################################################################################################################################


CovB = np.zeros((N, N), dtype=float)           # Covariance matrix of the noise sources, see Eq. (4) in the main text.


CovB[0:N_E,0:N_E] = pow(sigmaB_E, 2)*(np.identity(N_E) + CB_EE*(np.ones((N_E, N_E), dtype=float) - np.identity(N_E)))
CovB[N_E:N,N_E:N] = pow(sigmaB_I, 2)*(np.identity(N_I) + CB_II*(np.ones((N_I, N_I), dtype=float) - np.identity(N_I)))
CovB[0:N_E,N_E:N] = sigmaB_E*sigmaB_I*CB_EI*np.ones((N_E, N_I), dtype=float)
CovB[N_E:N,0:N_E] = CovB[0:N_E,N_E:N].T


###### Check if the covariance matrix of the noise sources is positive-semidefinite.


if(pow(sigmaB_E, 2)*(1+(N_E-1)*CB_EE) + pow(sigmaB_I, 2)*(1+(N_I-1)*CB_II) < 0  or  (1+(N_E-1)*CB_EE)*(1+(N_I-1)*CB_II) < N_E*N_I*pow(CB_EI, 2)):

    print "ERROR: The covariance matrix of the noise sources is not positive-semidefinite. Please change the correlation parameters CB and run the code again.\n"
    raw_input("Press ENTER to exit.")
    quit()


######################################################################################################################################################################
####################################################################                              ####################################################################
####################################################################          ANALYTICAL          ####################################################################
####################################################################     CORRELATION STRUCTURE    ####################################################################
####################################################################                              ####################################################################
######################################################################################################################################################################


initial_guess = [0, 0]
error_0 = 0
error_1 = 0

variance_analytical = np.zeros((n_I_analytical, 2), dtype = float)
correlation_analytical = np.zeros((n_I_analytical, 3), dtype = float)

delta_I_analytical = (I_E_max - I_E_min)/float(n_I_analytical)
currents_array_analytical = np.linspace(I_E_min, I_E_max-delta_I_analytical, n_I_analytical)

print "Analytical Calculations Progress\n"


for c in range(0, n_I_analytical):


    I_E = currents_array_analytical[c]


    mean = optimize.root(f, initial_guess, jac = Reduced_Jacobian_Matrix, method = 'hybr')   # Find the stationary membrane potentials in absence of noise.
    initial_guess = [mean.x[0], mean.x[1]]


    if(mean.success == False or abs(f(mean.x)[0]) > tolerance or abs(f(mean.x)[1]) > tolerance):

        error_0 = 1


    X = N_E*N_I*J_EI*J_IE*der_A_E(mean.x[0])*der_A_I(mean.x[1])/float(pow(N-1, 2))
    Y = - (1/float(tau_E)) + (N_E-1)*J_EE*der_A_E(mean.x[0])/float(N-1)
    Z = - (1/float(tau_I)) + (N_I-1)*J_II*der_A_I(mean.x[1])/float(N-1)
    Delta = pow(Y-Z, 2) + 4*X


    lambda_0 = 0.5*(Y + Z + cmm.sqrt(Delta))   # Eigenvalues of the network (see Eqs. (8)-(9) in the main text).
    lambda_1 = 0.5*(Y + Z - cmm.sqrt(Delta))
    lambda_E = - (1/float(tau_E)) - J_EE*der_A_E(mean.x[0])/float(N-1)
    lambda_I = - (1/float(tau_I)) - J_II*der_A_I(mean.x[1])/float(N-1)


    if(lambda_0.real > 0 or lambda_1.real > 0 or lambda_E > 0 or lambda_I > 0):

        error_1 = 1
        

    K_0 = N_E*J_IE*der_A_E(mean.x[0])/((N-1)*(lambda_0 + (1/float(tau_I))) - (N_I-1)*J_II*der_A_I(mean.x[1]))   # See Eq. (10) in the main text.
    K_1 = N_E*J_IE*der_A_E(mean.x[0])/((N-1)*(lambda_1 + (1/float(tau_I))) - (N_I-1)*J_II*der_A_I(mean.x[1]))


    ###########  Variance of the membrane potentials (see Eqs. (11)-(13) in the main text).


    # Excitatory population.


    part_1 = pow(sigmaB_E, 2)*((((2.*K_0*K_1)/(lambda_0+lambda_1)) - 0.5*((pow(K_1, 2)/lambda_0) + (pow(K_0, 2)/lambda_1)))/(N_E*pow(K_1-K_0, 2)) + (0.5/lambda_E)*((1./N_E)-1)) + pow(sigmaB_I, 2)*((2./(lambda_0+lambda_1)) - 0.5*((1./lambda_0) + (1./lambda_1)))/(N_I*pow(K_1-K_0, 2))
    part_2 = pow(sigmaB_E, 2)*CB_EE*(1-(1./N_E))*((((2.*K_0*K_1)/(lambda_0+lambda_1)) - 0.5*((pow(K_1, 2)/lambda_0) + (pow(K_0, 2)/lambda_1)))/pow(K_1-K_0, 2)  +  (1./(2*lambda_E)))
    part_3 = pow(sigmaB_I, 2)*CB_II*(1-(1./N_I))*((2./(lambda_0+lambda_1)) - 0.5*((1./lambda_0) + (1./lambda_1)))/pow(K_1-K_0, 2)
    part_4 = 2.*sigmaB_E*sigmaB_I*CB_EI*(-((K_0+K_1)/(lambda_0+lambda_1)) + 0.5*((K_1/lambda_0) + (K_0/lambda_1)))/pow(K_1-K_0, 2)

    variance_analytical[c,0] = (part_1 + part_2 + part_3 + part_4).real


    # Inhibitory population.


    part_1 = pow(sigmaB_E, 2)*pow(K_0*K_1, 2)*((2./(lambda_0+lambda_1)) - 0.5*((1./lambda_0) + (1./lambda_1)))/(N_E*pow(K_1-K_0, 2)) +  pow(sigmaB_I, 2)*((0.5/lambda_I)*((1./N_I)-1) + (((2.*K_0*K_1)/(lambda_0+lambda_1)) - 0.5*((pow(K_0, 2)/lambda_0) + (pow(K_1, 2)/lambda_1)))/(N_I*pow(K_1-K_0, 2)))
    part_2 = pow(sigmaB_E, 2)*CB_EE*pow(K_0*K_1, 2)*(1-(1./N_E))*((2./(lambda_0+lambda_1)) - 0.5*((1./lambda_0) + (1./lambda_1)))/pow(K_1-K_0, 2)
    part_3 = pow(sigmaB_I, 2)*CB_II*(1-(1./N_I))*((((2.*K_0*K_1)/(lambda_0+lambda_1)) - 0.5*((pow(K_0, 2)/lambda_0) + (pow(K_1, 2)/lambda_1)))/pow(K_1-K_0, 2)  +  (1./(2*lambda_I)))
    part_4 = 2.*sigmaB_E*sigmaB_I*CB_EI*K_0*K_1*(-((K_0+K_1)/(lambda_0+lambda_1)) + 0.5*((K_0/lambda_0) + (K_1/lambda_1)))/pow(K_1-K_0, 2)

    variance_analytical[c,1] = (part_1 + part_2 + part_3 + part_4).real


    ###########  Correlation between the membrane potentials (see Eqs. (11)-(13) in the main text).


    # Excitatory - Excitatory.


    part_1 = pow(sigmaB_E, 2)*((((2.*K_0*K_1)/(lambda_0+lambda_1)) - 0.5*((pow(K_1, 2)/lambda_0) + (pow(K_0, 2)/lambda_1)))/(N_E*pow(K_1-K_0, 2)) + (1./(2*lambda_E*N_E))) + pow(sigmaB_I, 2)*((2./(lambda_0+lambda_1)) - 0.5*((1./lambda_0) + (1./lambda_1)))/(N_I*pow(K_1-K_0, 2))
    part_2 = pow(sigmaB_E, 2)*(CB_EE*(1-(1./N_E))*((((2.*K_0*K_1)/(lambda_0+lambda_1)) - 0.5*((pow(K_1, 2)/lambda_0) + (pow(K_0, 2)/lambda_1)))/pow(K_1-K_0, 2)) - (CB_EE/(2.*lambda_E*N_E)))
    part_3 = pow(sigmaB_I, 2)*CB_II*(1-(1./N_I))*((2./(lambda_0+lambda_1)) - 0.5*((1./lambda_0) + (1./lambda_1)))/pow(K_1-K_0, 2)
    part_4 = 2.*sigmaB_E*sigmaB_I*CB_EI*(-((K_0+K_1)/(lambda_0+lambda_1)) + 0.5*((K_1/lambda_0) + (K_0/lambda_1)))/pow(K_1-K_0, 2)

    correlation_analytical[c,0] = (part_1 + part_2 + part_3 + part_4).real/variance_analytical[c,0]


    # Inhibitory - Inhibitory.


    part_1 = pow(sigmaB_E, 2)*pow(K_0*K_1, 2)*((2./(lambda_0+lambda_1)) - 0.5*((1./lambda_0) + (1./lambda_1)))/(N_E*pow(K_1-K_0, 2)) + pow(sigmaB_I, 2)*((((2.*K_0*K_1)/(lambda_0+lambda_1)) - 0.5*((pow(K_0, 2)/lambda_0) + (pow(K_1, 2)/lambda_1)))/(N_I*pow(K_1-K_0, 2)) + (1./(2*lambda_I*N_I)))
    part_2 = pow(sigmaB_E, 2)*CB_EE*pow(K_0*K_1, 2)*(1-(1./N_E))*((2./(lambda_0+lambda_1)) - 0.5*((1./lambda_0) + (1./lambda_1)))/pow(K_1-K_0, 2)
    part_3 = pow(sigmaB_I, 2)*(CB_II*(1-(1./N_I))*((((2.*K_0*K_1)/(lambda_0+lambda_1)) - 0.5*((pow(K_0, 2)/lambda_0) + (pow(K_1, 2)/lambda_1)))/pow(K_1-K_0, 2)) - (CB_II/(2.*lambda_I*N_I)))
    part_4 = 2.*sigmaB_E*sigmaB_I*CB_EI*K_0*K_1*(-((K_0+K_1)/(lambda_0+lambda_1)) + 0.5*((K_0/lambda_0) + (K_1/lambda_1)))/pow(K_1-K_0, 2)

    correlation_analytical[c,1] = (part_1 + part_2 + part_3 + part_4).real/variance_analytical[c,1]


    # Excitatory - Inhibitory.


    part_1 = pow(sigmaB_E, 2)*K_0*K_1*(((K_0+K_1)/(lambda_0+lambda_1)) - 0.5*((K_1/lambda_0) + (K_0/lambda_1)))/(N_E*pow(K_1-K_0, 2))  +  pow(sigmaB_I, 2)*(((K_0+K_1)/(lambda_0+lambda_1)) - 0.5*((K_0/lambda_0) + (K_1/lambda_1)))/(N_I*pow(K_1-K_0, 2))
    part_2 = pow(sigmaB_E, 2)*CB_EE*(1-(1./N_E))*K_0*K_1*(((K_0+K_1)/(lambda_0+lambda_1)) - 0.5*((K_1/lambda_0) + (K_0/lambda_1)))/pow(K_1-K_0, 2)
    part_3 = pow(sigmaB_I, 2)*CB_II*(1-(1./N_I))*(((K_0+K_1)/(lambda_0+lambda_1)) - 0.5*((K_0/lambda_0) + (K_1/lambda_1)))/pow(K_1-K_0, 2)
    part_4 = CB_EI*sigmaB_E*sigmaB_I*(K_0*K_1*((1./lambda_0)+(1./lambda_1)-(2./(lambda_0+lambda_1))) - ((pow(K_0, 2)+pow(K_1, 2))/(lambda_0+lambda_1)))/pow(K_1-K_0, 2)

    correlation_analytical[c,2] = (part_1 + part_2 + part_3 + part_4).real/np.sqrt(variance_analytical[c,0]*variance_analytical[c,1])


    ###########


    sys.stdout.write('\r')
    sys.stdout.write("[%-20s] %d%%" % ('='*int(20*(c+1)/float(n_I_analytical)), 100*(c+1)/float(n_I_analytical)))
    sys.stdout.flush()


if(error_0):

    print "\n\nWARNING: The root-finding algorithm did not converge for some values of the stimulus I_E."


if(error_1):

    print "\n\nWARNING: There are eigenvalues with positive real part for some values of the stimulus I_E."   # Note that the analytical formulas (11)-(13) have been obtained when the real part of the eigenvalues is negative.


######################################################################################################################################################################
####################################################################                              ####################################################################
####################################################################           NUMERICAL          ####################################################################
####################################################################     CORRELATION STRUCTURE    ####################################################################
####################################################################                              ####################################################################
######################################################################################################################################################################


n_t = int((t_f - t_i)/float(delta_t))
time = np.linspace(t_i, t_f-delta_t, n_t)
potential = np.zeros((N, n_t), dtype = float)
data_collection = np.zeros((R, 4), dtype=float)

initial_guess = [0, 0]
error_2 = 0

variance_numerical = np.zeros((n_I_numerical, 2), dtype = float)
correlation_numerical = np.zeros((n_I_numerical, 3), dtype = float)

delta_I_numerical = (I_E_max - I_E_min)/float(n_I_numerical)
currents_array_numerical = np.linspace(I_E_min, I_E_max-delta_I_numerical, n_I_numerical)

print "\n\nNumerical Calculations Progress\n"


for c in range(0, n_I_numerical):


    I_E = currents_array_numerical[c]
    

    mean = optimize.root(f, initial_guess, jac = Reduced_Jacobian_Matrix, method = 'hybr')   # Find the stationary membrane potentials in absence of noise.
    initial_guess = [mean.x[0], mean.x[1]]


    if(mean.success == False or abs(f(mean.x)[0]) > tolerance or abs(f(mean.x)[1]) > tolerance):

        error_2 = 1
        

    for r in range(0, R):

        potential[0:N_E,0] = mean.x[0]
        potential[N_E:N,0] = mean.x[1]

        deltaB = np.sqrt(delta_t)*np.random.multivariate_normal(np.zeros(N, dtype=float), CovB, n_t-1)   # Noise sources.

        #### Euler-Maruyama scheme.

        for i in range(1, n_t):

            potential[0:N_E,i] = potential[0:N_E,i-1] + (- potential[0:N_E,i-1]/float(tau_E) + I_E*np.ones(N_E, dtype=float) + np.dot(Syn_Matrix[0:N_E,0:N_E]/float(N-1), A_E(potential[0:N_E,i-1])) + np.dot(Syn_Matrix[0:N_E,N_E:N]/float(N-1), A_I(potential[N_E:N,i-1])))*delta_t  +  deltaB[i-1,0:N_E]
            potential[N_E:N,i] = potential[N_E:N,i-1] + (- potential[N_E:N,i-1]/float(tau_I) + I_I*np.ones(N_I, dtype=float) + np.dot(Syn_Matrix[N_E:N,0:N_E]/float(N-1), A_E(potential[0:N_E,i-1])) + np.dot(Syn_Matrix[N_E:N,N_E:N]/float(N-1), A_I(potential[N_E:N,i-1])))*delta_t  +  deltaB[i-1,N_E:N]

            if(i == n_t-1):

                data_collection[r,0] = potential[0,i]
                data_collection[r,1] = potential[1,i]
                data_collection[r,2] = potential[N_E,i]
                data_collection[r,3] = potential[N_E+1,i]
                
    variance_numerical[c,0] = np.var(data_collection[:,0])
    variance_numerical[c,1] = np.var(data_collection[:,2])

    correlation_numerical[c,0] = np.corrcoef(data_collection[:,0], data_collection[:,1])[0,1]
    correlation_numerical[c,1] = np.corrcoef(data_collection[:,2], data_collection[:,3])[0,1]
    correlation_numerical[c,2] = np.corrcoef(data_collection[:,0], data_collection[:,2])[0,1]


    ###########


    sys.stdout.write('\r')
    sys.stdout.write("[%-20s] %d%%" % ('='*int(20*(c+1)/float(n_I_numerical)), 100*(c+1)/float(n_I_numerical)))
    sys.stdout.flush()


if(error_2):

    print "\n\nWARNING: The root-finding algorithm did not converge for some values of the stimulus I_E."


######################################################################################################################################################################
######################################################################                          ######################################################################
######################################################################           PLOT           ######################################################################
######################################################################       THE RESULTS        ######################################################################
######################################################################                          ######################################################################
######################################################################################################################################################################


###### Standard deviations.


fig = plt.figure()

plt.axvline(x = I_E_min, linewidth = 3, linestyle = '--', color = 'k', label='_nolegend_')
plt.axhline(y = 0, linewidth = 1, linestyle = '-', color = 'k', label='_nolegend_')

plt.plot(currents_array_numerical, np.sqrt(variance_numerical[:,0]), 'bo', markersize = 10)
plt.plot(currents_array_analytical, np.sqrt(variance_analytical[:,0]), 'b-', linewidth = 3)
plt.plot(currents_array_numerical, np.sqrt(variance_numerical[:,1]), 'go', markersize = 10)
plt.plot(currents_array_analytical, np.sqrt(variance_analytical[:,1]), 'g-', linewidth = 3)

plt.ticklabel_format(style='sci', axis='y', scilimits=(0,0))
plt.legend((r'$\sigma_{E}^{V}\;\mathrm{numerical}$', r'$\sigma_{E}^{V}\;\mathrm{analytical}$', r'$\sigma_{I}^{V}\;\mathrm{numerical}$', r'$\sigma_{I}^{V}\;\mathrm{analytical}$'), loc='best', prop={'size':22})
plt.xlabel(r'$I_{E}$', fontsize=33)
plt.ylabel('Standard Deviation', fontsize=30)
plt.tick_params(axis='both', which='major', labelsize=23)
plt.xlim(xmin = I_E_min - 0.1, xmax = I_E_max)


###### Cross-correlations.


fig = plt.figure()

plt.axvline(x = I_E_min, linewidth = 3, linestyle = '--', color = 'k', label='_nolegend_')
plt.axhline(y = 0, linewidth = 1, linestyle = '-', color = 'k', label='_nolegend_')

plt.plot(currents_array_numerical, correlation_numerical[:,0], 'bo', markersize = 10)
plt.plot(currents_array_analytical, correlation_analytical[:,0], 'b-', linewidth = 3)
plt.plot(currents_array_numerical, correlation_numerical[:,1], 'go', markersize = 10)
plt.plot(currents_array_analytical, correlation_analytical[:,1], 'g-', linewidth = 3)
plt.plot(currents_array_numerical, correlation_numerical[:,2], 'ro', markersize = 10)
plt.plot(currents_array_analytical, correlation_analytical[:,2], 'r-', linewidth = 3)

plt.ticklabel_format(style='sci', axis='y', scilimits=(0,0))
plt.legend((r'$\varsigma_{EE}^{V}\;\mathrm{numerical}$', r'$\varsigma_{EE}^{V}\;\mathrm{analytical}$', r'$\varsigma_{II}^{V}\;\mathrm{numerical}$', r'$\varsigma_{II}^{V}\;\mathrm{analytical}$', r'$\varsigma_{EI}^{V}\;\mathrm{numerical}$', r'$\varsigma_{EI}^{V}\;\mathrm{analytical}$'), loc='best', prop={'size':22})
plt.xlabel(r'$I_{E}$', fontsize=33)
plt.ylabel('Cross-Correlation', fontsize=30)
plt.tick_params(axis='both', which='major', labelsize=23)
plt.xlim(xmin = I_E_min - 0.1, xmax = I_E_max)


plt.show()
